# Supplementary material for: Anti-Complement, Anti-Oxidative, and Anti-Inflammatory Activities of the Ethanol Extract of Tamarix chinensis Lour
Source: Plants (Basel). 2026 Jul 18;15(14):2199. doi: 10.3390/plants15142199 (PMC13415313; doi:10.3390/plants15142199)
Supplement: Supplementary file 1 [file plants-15-02199-s001.zip]

Archive with 3 entries (3 files):
- 2026-7-10-Raw Datase.xlsx
- Chemical composition of the TCE extract.xlsx
- Raw wb images.pdf
