# Supplementary material for: Anti-Complement, Anti-Oxidative, and Anti-Inflammatory Activities of the Ethanol Extract of Tamarix chinensis Lour
Source: Plants (Basel). 2026 Jul 18;15(14):2199. doi: 10.3390/plants15142199 (PMC13415313; doi:10.3390/plants15142199)
Supplement: Supplementary file 1 [file plants-15-02199-s001.zip › 2026-7-10-Raw Datase.xlsx]

## Sheet: HPLC-Standard curve
	Quercetin						Kaempferol						Isorhamnetin
	524-quercetin-0.2mg/mL	Injection Volume（μL）	Injected Amount（ng）	Peak Area	Retention times		510-Kaempferol-0.025mg/mL	Injection Volume（μL）	Injected Amount（ng）	Peak Area	Retention times		yi-Isorhamnetin-0.067mg/mL	Injection Volume（μL）	Injected Amount（ng）	Peak Area	Retention times
		1	200	763601	65.257			1	25	88554	72.728			1	67	134942	74.118
		2	400	1570061	65.169			2	50	196462	72.69			2	133	265757	74.436
		3	600	2364593	65.093			3	75	303696	72.755			3	200	399132	74.085
		4	800	3043148	65.147			4	100	398436	72.853			4	267	522816	74.14
		5	1000	3804978	65.158			5	125	496538	72.945			5	333	654197	74.197
	524-1						510-1						yi-1
	524-2						510-2						yi-2
	524-3						510-3						yi3
	524-4						510-4						yi-4
	524-5						510-5						yi-5

## Sheet: HPLC-TCE
	TCE-10mg/mL-1	Injection Volume（μL）	Injected Amount（ng）	Quercetin Peak Area	Compound Amount（μg）	Average（μg）	SD	Content（%）
		20	200	1862431	0.481725	0.477705	0.00458082	0.00238853
				1828404	0.472718
				1850904	0.478673
	TCE-10mg/mL-2	Injection Volume（μL）	Injected Amount（ng）	Kaempferol Peak Area	Compound Amount（μg）	Average（μg）	SD	Content（%）
		20	200	242534	0.0616876	0.0653978	0.00337316	0.000326989
				269375	0.0682795
				261015	0.0662263
	TCE-10mg/mL-3	Injection Volume（μL）	Injected Amount（ng）	Isorhamnetin Peak Area	Compound Amount（μg）	Average（μg）	SD	Content（%）
		20	200	294822	0.148309	0.159475	0.00967075	0.000797377
				327339	0.165024
				327473	0.165093
	TCE-1
	TCE-2
	TCE-3

## Sheet: Anti-complement activity
	classical pathway	Control	Model	Compstatin-600 μM	TCE (μg/ml)
					12.5	25	50	100	200	400
	OD450nm	0.322	1.178	0.644	0.786	0.583	0.496	0.493	0.41	0.33
		0.31	1.224	0.649	0.721	0.627	0.565	0.457	0.432	0.295
		0.329	1.101	0.607	0.798	0.686	0.437	0.436	0.376	0.298
	lectin pathway	Control	Model	Compstatin-250 μM	TCE (μg/ml)
					9.375	18.75	37.5	75	150
	OD450nm	0.044	0.951	0.386	0.849	0.579	0.175	0.133	0.097
		0.044	0.995	0.36	0.756	0.45	0.168	0.133	0.098
		0.045	0.918	0.316	0.755	0.477	0.169	0.133	0.102
	alternative pathway	Control	Model	Compstatin-100 μM	TCE (μg/ml)
					9.375	18.75	37.5	75	150	600
	OD450nm	0.053	1.239	0.05	1.078	0.971	1.251	1.265	1.318	1.244
		0.054	0.978	0.052	0.963	1.029	1.019	1.026	1.146	1.145
		0.054	1.182	0.058	1.152	1.437	1.191	1.265	1.183	1.415

## Sheet: Ferric reducing ability
	Ferric reducing ability
		Trolox (μM)				TCE (μg/ml)					Blank
		12.5	25	50	100	12.5	25	50	100	200	0.036
	OD540	0.524	0.788	1.274	2.233	0.519	0.728	1.106	1.741	2.691	0.037
		0.516	0.783	1.284	2.223	0.52	0.73	1.102	1.721	2.658	0.036
		0.508	0.765	1.233	2.219	0.513	0.763	1.121	1.744	2.827	Mean
	Background	0.036	0.038	0.037	0.036	0.037	0.039	0.042	0.046	0.058	0.0363333
	OD value difference	0.488	0.75	1.237	2.197	0.482	0.689	1.064	1.695	2.633
		0.48	0.745	1.247	2.187	0.483	0.691	1.06	1.675	2.6
		0.472	0.727	1.196	2.183	0.476	0.724	1.079	1.698	2.769
	Mean	0.48	0.740667	1.22667	2.189	0.480333	0.701333	1.06767	1.68933	2.66733
	Difference from the blank	0.451667	0.713667	1.20067	2.16067	0.445667	0.652667	1.02767	1.65867	2.59667
		0.443667	0.708667	1.21067	2.15067	0.446667	0.654667	1.02367	1.63867	2.56367
		0.435667	0.690667	1.15967	2.14667	0.439667	0.687667	1.04267	1.66167	2.73267
	Trolox (μM)	Ferric reducing ability			Mean
	0	0	0	0	0
	12.5	0.451667	0.443667	0.435667	0.443667
	25	0.713667	0.708667	0.690667	0.704333
	50	1.20067	1.21067	1.15967	1.19033
	100	2.16067	2.15067	2.14667	2.15267
	TCE(ug/ml)	Ferric reducing ability			Trolox (μM) equivalent
	0	0	0	0	0	0	0
	12.5	0.445667	0.446667	0.439667	15.6795491143317	15.7279	15.3897
	25	0.652667	0.654667	0.687667	25.6795	25.7762	27.3704
	50	1.02767	1.02367	1.04267	43.7955	43.6023	44.5201
	100	1.65867	1.63867	1.66167	74.2786	73.3124	74.4235
	200	2.59667	2.56367	2.73267	119.593	117.998	126.163

## Sheet: DPPH
	DPPH radical scavenging activity
		TCE (μg/ml)							Blank Background	Blank
		12.5	25	50	100	200	400	800
	OD540	1.1001	1.054	0.9399	0.8761	0.788	0.7832	0.7624	1.2151	0.048
		1.1163	1.0971	1.0043	0.8656	0.8443	0.7771	0.7535	1.2072	0.0441
		1.107	1.064	1.0027	0.8651	0.9188	0.7874	0.7695	1.2084	0.0413
	Background	0.0405	0.0444	0.0454	0.0537	0.0642	0.0888	0.1389	Mean
	OD value difference	1.0596	1.0096	0.8945	0.8224	0.7238	0.6944	0.6235	1.21023	0.0444667
		1.0758	1.0527	0.9589	0.8119	0.7801	0.6883	0.6146	Difference from the blank
		1.0665	1.0196	0.9573	0.8114	0.8546	0.6986	0.6306	1.16577
	Mean	1.0673	1.0273	0.9369	0.815233	0.786167	0.693767	0.6229
	scavenging rate	0.0910703	0.13396	0.232694	0.294542	0.379121	0.40434	0.465159
		0.0771738	0.0969891	0.177451	0.303548	0.330827	0.409573	0.472793
		0.0851514	0.125382	0.178824	0.303977	0.26692	0.400738	0.459068
	TCE (μg/ml)	DPPH scavenging rate
	0	0	0	0
	12.5	0.0910703	0.0771738	0.0851514
	25	0.13396	0.0969891	0.125382
	50	0.232694	0.177451	0.178824
	100	0.294542	0.303548	0.303977
	200	0.379121	0.330827	0.26692
	400	0.40434	0.409573	0.400738
	800	0.465159	0.472793	0.459068

## Sheet: Superoxide anion
			Superoxide anion scavenging activity
			TCE (μg/ml)	reaction OD540			Blank	OD value difference
			0	1.157	1.2	1.188	0.037	1.12	1.163	1.151
			50	1.161	1.197	1.184	0.046	1.115	1.151	1.138
			100	1.056	1.11	1.074	0.055	1.001	1.055	1.019
			200	0.892	0.784	0.844	0.074	0.818	0.71	0.77
			400	0.489	0.43	0.483	0.101	0.388	0.329	0.382
			800	0.301	0.293	0.303	0.174	0.127	0.119	0.129
			TCE (μg/ml)	Superoxide anion scavenging rate (compare to 0)
			0	0	0	0
			50	0.0259173	-0.00553291	0.00582411
			100	0.12551	0.0783343	0.109785
			200	0.285381	0.379732	0.327315
			400	0.661037	0.71258	0.666278
			800	0.889051	0.89604	0.887303
			Negative values are set to 0 for plotting.

## Sheet: Hydroxyl radical
		Hydroxyl radical scavenging activity
		TCE (μg/ml)	Fluorescence value of the reaction group			background	value difference			Mean
		0	36.2067	36.4633	35.95	4.016	32.1907	32.4473	31.934	32.1907
		25	34.08	33.05	33.25	3.68	30.4	29.37	29.57
		50	32.92	33.36	32.87	3.662	29.258	29.698	29.208
		100	33.56	34.25	33.95	4.198	29.362	30.052	29.752
		200	32.77	33.22	32.27	3.999	28.771	29.221	28.271
		400	33.22	33.6	32.93	4.556	28.664	29.044	28.374
		800	32.14	33.16	31.37	5.236	26.904	27.924	26.134
		TCE (μg/ml)	0	25	50	100	200	400	800
		Hydroxyl radical scavenging rate	0	0.0556269	0.091103	0.0878723	0.106232	0.109556	0.16423
			-0.00797333	0.0876237	0.0774345	0.0664375	0.0922524	0.0977509	0.132544
			0.00797333	0.0814108	0.0926563	0.0757569	0.121764	0.118564	0.18815
		Negative values are set to 0 for plotting.

## Sheet: Cell viability
		CCK-8 Cell Viability Assay of TCE in RAW264.7
			Control	25μg/ml	50μg/ml	100μg/ml	200μg/ml	400μg/ml	600μg/ml	800μg/ml
		Reaction group	1.7148	1.6818	1.6926	1.7736	1.5483	1.5436	1.9172	1.6088
			1.6215	1.5832	1.45	1.6247	1.8488	1.701	1.7892	1.6136
			1.716	1.7466	1.6385	1.6726	1.7066	1.8964	1.6982	1.8159
		Background	0.1013	0.1255	0.1372	0.1558	0.2316	0.2737	0.3954	0.4321
		Value difference(minus background)	1.6135	1.5563	1.5554	1.6178	1.3167	1.2699	1.5218	1.1767
			1.5202	1.4577	1.3128	1.4689	1.6172	1.4273	1.3938	1.1815
			1.6147	1.6211	1.5013	1.5168	1.475	1.6227	1.3028	1.3838
		Mean	1.5828	1.54503	1.4565	1.5345	1.46963	1.43997	1.40613	1.24733
		Cell viability (%)	1	0.976139	0.920205	0.969484	0.928502	0.909759	0.888383	0.788055
		Cell Viability of TCE in RAW264.7
		Control	25μg/ml	50μg/ml	100μg/ml	200μg/ml	400μg/ml	600μg/ml	800μg/ml
		1.0194	0.983258	0.982689	1.02211	0.83188	0.802312	0.961461	0.743429
		0.96045	0.920963	0.829416	0.928039	1.02173	0.901756	0.880591	0.746462
		1.02015	1.0242	0.948509	0.958302	0.931893	1.02521	0.823098	0.874273
		CCK-8 Cell Viability Assay of TCE in MPMs
			Control	25μg/ml	50μg/ml	100μg/ml	200μg/ml
		Reaction group	1.777	1.823	1.737	1.902	1.829
			1.671	2.165	2.029	1.894	1.6
			2.104	1.803	2.129	1.927	1.86
		Background	0.4255	0.442	0.42	0.453	0.4585
		Value difference(minus background)	1.3515	1.381	1.317	1.449	1.3705
			1.2455	1.723	1.609	1.441	1.1415
			1.6785	1.361	1.709	1.474	1.4015
		Mean	1.42517	1.48833	1.545	1.45467	1.3045
		Cell Viability of TCE in MPMs
		Control	25μg/ml	50μg/ml	100μg/ml	200μg/ml
		0.94831	0.969009	0.924102	1.01672	0.961642
		0.873933	1.20898	1.12899	1.01111	0.800959
		1.17776	0.954976	1.19916	1.03426	0.983394

## Sheet: ROS
	Groups	Control	Model	Apocynin-200μM	TCE-25μg/ml	TCE-50μg/ml	TCE-100μg/ml
	Luminescence	646	2768	588	2134	1696	1014
		464	2768	498	2208	1804	972
		298	2362	560	2322	1602	926
	background	230	228	150	186	162	124
	Value difference(minus background)	416	2540	438	1948	1534	890
		234	2540	348	2022	1642	848
		68	2134	410	2136	1440	802
	Mean	239.333
	Relative intracellular ROS	1.73816	10.6128	1.83008	8.13928	6.40947	3.71866
		0.977716	10.6128	1.45404	8.44847	6.86072	3.54318
		0.284123	8.91643	1.71309	8.92479	6.01671	3.35097

## Sheet: NADPH oxidase
	Group	Luminescence			Mean of control	Relative NADPH oxidase activity
	Control	912	896	852	886.667	1.02857	1.01053	0.960902
	Model	1894	1714	2154		2.13609	1.93308	2.42932
	Apocynin-200uM	1352	1254	1414		1.52481	1.41429	1.59474
	TCE-25ug/ml	1682	1818	1774		1.89699	2.05038	2.00075
	TCE-50ug/ml	1490	1562	1416		1.68045	1.76165	1.59699
	TCE-100ug/ml	1316	1286	1274		1.48421	1.45038	1.43684

[truncated: 11 more sheets: mtROS, NO, iNOS, ELISA (IL-6、CCL2、IL-1β), PCR  (IL-6、CCL2、IL-1β), Luciferase reporter assay, WB-NF-κB, WB-AP-1, Endotoxemic (IL-6、CCL2、IL-1β), ALI-proinflammatory cytokine, ALI-HE]
