# Supplementary material for: Anti-Complement, Anti-Oxidative, and Anti-Inflammatory Activities of the Ethanol Extract of Tamarix chinensis Lour
Source: Plants (Basel). 2026 Jul 18;15(14):2199. doi: 10.3390/plants15142199 (PMC13415313; doi:10.3390/plants15142199)
Supplement: Supplementary file 1 [file plants-15-02199-s001.zip › Chemical composition of the TCE extract.xlsx]

## Sheet: Sheet1
	No.	Compound Name	Retention Time (min)	Content（%）
	1	Quercetin	65.081	0.00239
	2	Kaempferol	73.127	0.00033
	3	Isorhamnetin	74.048	0.0008
	The identification of all components was confirmed by comparing the retention times with those of the standard substances.
